# Supplementary material for: Limitations of Retrospective Machine Learning Models for Predicting Tracheostomy After Cardiac Surgery
Source: Diagnostics (Basel). 2026 Mar 4;16(5):771. doi: 10.3390/diagnostics16050771 (PMC12984356; doi:10.3390/diagnostics16050771)
Supplement: Supplementary file 1 [file diagnostics-16-00771-s001.zip]

Archive with 7 entries (6 files):
- all_code_revised_20260128.py
- F1-scores.pdf
- __MACOSX/
- __MACOSX/._all_code_revised_20260128.py
- __MACOSX/._cover_letter_revision1.pdf
- __MACOSX/._F1-scores.pdf
- __MACOSX/._Wiesmueller_MDPI_20260128.docx
