# Supplementary material for: Limitations of Retrospective Machine Learning Models for Predicting Tracheostomy After Cardiac Surgery
Source: Diagnostics (Basel). 2026 Mar 4;16(5):771. doi: 10.3390/diagnostics16050771 (PMC12984356; doi:10.3390/diagnostics16050771)
Supplement: Supplementary file 1 [file diagnostics-16-00771-s001.zip › all_code_revised_20260128.py]

#!/usr/bin/env python
# coding: utf-8

# In[1]:


# This jupyter file imports a microsoft excel file containing 6305 cardiac surgery patients and their clinical parameters. 321 of these patients received a tracheostomy postoperatively. Goal is to 1) clean up the data and 2) perform a random draw of equal number of patients who did not receive a tracheostomy. Both, the tracheostomy patients and the random non-tracheostomy patients will be used in a different notebook later to train a model to predict postoperative need for tracheostomy. 


# In[2]:


import pandas as pd 
import numpy as np 
from datetime import datetime

#override default pandas config 
pd.options.display.width = 100000000
pd.options.display.max_rows = 10000 
pd.options.display.max_info_columns = 10000

# import excel file with all cardiac patients 
df = pd.read_excel('All_patients_02.xlsm')

print(df.head(15)) 
print(df.shape)

# get a first overview of the entire table 
print(df.info()) 


# In[3]:


# let's see how many patients are less than 18 years old and how many are 18 years old or older 
print('Number of patients less than 18 years old: ', len(df[(df['PAT_ALTER']<18)])) 
print('Number of patients more than 18 years old: ', len(df[(df['PAT_ALTER']>=18)]))


# In[4]:


# we do not have patients less than 18 years of age in the total patient population so let's move on with the next exclusion criteria: the type of surgery. Let's see what types of surgeries were performed.  
print("Summary of procedures:")
df.OP_TEXT.value_counts()


# In[5]:


# We want to exclude patients that received heart transplants 'HTX' because they were immunosuppressed and and we want to remove any congenital cases 'Kongenital' because they might not be comparable to the average population. We don't know what procedures named 'Sonstige' and 'Gefäß' categories include. Hence, we remove those as well. 

df1 = df.loc[~((df['OP_TEXT']=="HTX") | (df['OP_TEXT']=="Kongenital") | (df['OP_TEXT']=="Sonstige") | (df['OP_TEXT']=="Gefäß"))] 

# Check out the new list and see if patients with above procedures are still included
df1.OP_TEXT.value_counts()


# In[6]:


# Now we want to exclude patients that died less than 48 hours after initial surgery: 

# making sure those columns are in datetime format 
df2 = df1.copy()
df2['HAUPTOP'] = pd.to_datetime(df2['HAUPTOP'], format='%d/%m/%y')  
df2['TODESDATUM'] = pd.to_datetime(df2['TODESDATUM'], format='%d/%m/%y') 

# filter rows with a duration of less than 2 days 
df2['duration'] = (df2['TODESDATUM'] - df2['HAUPTOP']).dt.days 
less_than_2_days = df2[df2['duration'] <= 2]

# show me those patients who died within 2 days of cardiac surgery 
print(less_than_2_days)


# In[7]:


# Ok, looks like these patients survived only the denoted time after procedure, let's remove these patients from the dataframe 
df2 = df1.drop(less_than_2_days.index) 
df3 = df2.copy()


# In[8]:


# Now we want to exclude patients who received their tracheostomy before, on or more than 30 days after cardiac surgery 
# Let's see how the data is distributed for this question and if there are patients who would need to be removed 
import matplotlib.pyplot as plt  
print(df3['Abstand OP bis Tracheotomie [in Tage] '].value_counts())
df3['Abstand OP bis Tracheotomie [in Tage] '].hist()
plt.show()

# Looks like some patients need to be removed because they meet exclusion criteria mentioned above. To check if our code is working we view a histogram of days between surgery and tracheotomy after the removal of those patients 
df3['Tracheotomie_Datum'] = pd.to_datetime(df3['Tracheotomie_Datum'], format='%d/%m/%y') 
trach_soon = df3[df3['Abstand OP bis Tracheotomie [in Tage] '] <= 0]
trach_late = df3[df3['Abstand OP bis Tracheotomie [in Tage] '] > 30] 
df4 = df3.drop(trach_late.index) 
df5 = df4.drop(trach_soon.index)
df5.OP_TEXT.value_counts() 
df5['Abstand OP bis Tracheotomie [in Tage] '].hist()
plt.show()


# In[9]:


# Now we are handling missing values in our dataset. First we see how many values are missing per column 
df5.isnull().sum() 


# In[10]:


# We want to exclude patients that have missing values in regard to their basic information such as name, gender, etc. 
# We also need to exclude those that do not have values for parameters that we need for comparison of risk models: type of surgery, renal insufficiency, diabetes, COPD, age, 
df6 = df5.dropna(subset=[ 'FALLNR', 'PAT_ALTER', 'GESCHLECHT', 'BLUTGRUPPE', 'BMI', 'DIABETES', 'COPD', 'LVEF', 'NYHA', 'KREA_VHOP', 'BILI_VHOP', 'ESCORE_2', 'RESP_INSUF', 'REINTUB', 'OP_TEXT', 'Intensivdauer [in Tagen] ' ]) 

# Now let's check again how removing patients with missing values has changed our patient list
df6.isnull().sum() 
df6.OP_TEXT.value_counts() 


# In[11]:


# Now it is time to perform a random draw of patients to create a control group. For this we import the random function and create a fresh copy of the dataframe that we can experiment with our code with
import random 
df7 = df6.copy()

# To make things easier to code we convert the Tracheostomy yes/no column into boolean values 
df7['TRACHEOTOM'] = df7['TRACHEOTOM'].map({'N': True, 'J': False}).astype(bool)

# First, we get the total number of patients who underwent tracheotomy 
number_trach = (~df7['TRACHEOTOM']).sum() 

# Then we create a dataframe containing only the patients who did not undergo tracheotomy 
no_trach_df = df7.loc[df7['TRACHEOTOM'] == True].copy()

# Randomly select the same number of patients who did not undergo tracheotomy 
random_draw = no_trach_df.sample(n=number_trach, replace=True) 

# export new list of randomly drawn patients to a Microsoft Excel file 
random_draw.to_excel('control_group_draw_20230411.xlsx', index=False) 

# export new list of all tracheostomy patients to a Microsoft Excel file 
trach_df = df7.loc[df7['TRACHEOTOM'] == False].copy()
file_name = 'tracheostomy_patients_20230411.xlsx' 
trach_df.to_excel(file_name) 

# export a new list of all cardiac surgery patients - both controls and tracheostomy- to a Microsoft Excel file 
df7.to_excel('all_patients_20240318.xlsx')


# In[12]:


# We import the MS excel datasheet containing all cardiac surgery patients. We will then check the number of patients in each group -those who did vs those who did not undergo tracheotomy. 
import pandas as pd

df1 = pd.read_excel('all_patients_20240318.xlsx')
df1.TRACHEOTOM.value_counts()


# In[13]:


# now let us check again if there are patients with missing values
df1.isnull().sum()


# In[14]:


# now we will remove those patients who have missing values for the parameters we intend to use in machine learning 
df2 = df1.dropna(subset=[ 'RAUCHEN', 'ISCHAEM_ZT', 'INFEKTION1', 'INFEKTION2' ]) 

# and check again if the code did exactly what we wanted it to do
df2.isnull().sum()


# In[15]:


# Check again the number of controls and tracheotomy patients 
df2.TRACHEOTOM.value_counts()


# In[16]:


# Performing analysis of numerical data
import pandas as pd
import numpy as np
from scipy import stats 

# Defining what columns contain numerical data 
numerical_columns = ['PAT_ALTER', 'GEWICHT', 'GROESSE', 'BMI', 'KREA_VHOP', 'BILI_VHOP', 'ESCORE_2', 'LVEF', 'IABP_LAUFZ', 'BYPASS_ZEI', 'ISCHAEM_ZT']

# Filter the relevant columns
numerical_data = df2[numerical_columns + ['TRACHEOTOM']]

# Split into control and intervention groups
control_group = numerical_data[numerical_data['TRACHEOTOM'] == 0]
intervention_group = numerical_data[numerical_data['TRACHEOTOM'] == 1]

# Initialize lists for storing results
mean_control, sd_control = [], []
mean_intervention, sd_intervention = [], []
p_values = [] 

# Calculating means and p-values for each column
for column in numerical_columns:
    c = control_group[column].dropna()
    i = intervention_group[column].dropna()

    mean_control.append(np.mean(c))
    sd_control.append(np.std(c, ddof=1))  

    mean_intervention.append(np.mean(i))
    sd_intervention.append(np.std(i, ddof=1))  
    
    # Performing t-tests between the two groups
    _, p_value = stats.ttest_ind(control_group[column].dropna(), intervention_group[column].dropna())
    p_values.append(p_value)

# This will be our data frame with the results
numerical_result = pd.DataFrame({
    'parameter': numerical_columns,
    'control_mean': [f"{m:.4f}" for m in mean_control],
    'control_sd': [f"{s:.4f}" for s in sd_control],
    'intervention_mean': [f"{m:.4f}" for m in mean_intervention],
    'intervention_sd': [f"{s:.4f}" for s in sd_intervention],
    'p-value': [f"{p:.4f}" for p in p_values],
})

# Let us add formatted "mean ± SD" columns
numerical_result['control (mean ± SD)'] = [
    f"{m:.4f} ± {s:.4f}" for m, s in zip(mean_control, sd_control)
]
numerical_result['intervention (mean ± SD)'] = [
    f"{m:.4f} ± {s:.4f}" for m, s in zip(mean_intervention, sd_intervention)
]

# Saving results to a CSV file
numerical_result.to_csv('numerical_data_meanandsd.csv', index=False)


# In[17]:


# Now we would like to check the prediction model of Wang et al. using ROC statistics. However, we first need to clean up our MS excel files, merge them and introduce dummy variables so that we have an easier time to assemble their prediction model in python code. Also, due to a prior mistake we had saved the tracheostomy group with some relevant parameters and the final tracheostomy group, meaning the one where we had removed non-eligible patients, in two different files. So the official tracheostomy group patients we want to work with are missing some parameters from their original file. Hence, we first have to merge this file with their respective additional parameters from the first "raw" Excel file.

# import pandas library as well as the excel files 
import pandas as pd 

# load the first file into a dataframe
df1 = pd.read_excel('tracheostomy_all_raw.xlsm', skiprows=1)

# Drop rows with all NaN values (assuming these are empty rows)
df1 = df1.dropna(axis=0, how='all')

# Drop columns with all NaN values (assuming these are empty columns)
df1 = df1.dropna(axis=1, how='all')

# Reset the index of the DataFrame
df1 = df1.reset_index(drop=True) 

# Remove '@' sign from the 'FALLNR' column
df1['FALLNR'] = df1['FALLNR'].str.replace('@', '')

# Print the cleaned DataFrame
print(df1) 

# save the new dataframe to a new excel file 
df1.to_excel('tracheostomy_all_raw_clean.xlsx', index=False)


# In[18]:


# Load the second Excel file
df2 = pd.read_excel('tracheostomy_patients_20230411.xlsx')

# Convert 'FALLNR' column to a common type (e.g., str) in both dataframes
df1['FALLNR'] = df1['FALLNR'].astype(str)
df2['FALLNR'] = df2['FALLNR'].astype(str)

# Merge the two dataframes based on the 'FALLNR' column
merged_df = pd.merge(df1, df2['FALLNR'], on='FALLNR', how='inner')

# Save the merged dataframe to a new Excel file
merged_df.to_excel('tracheostomy_2024_merged.xlsx', index=False)


# In[19]:


# Now that we have the final tracheostomy group population and all their parameters in a new Excel file we want to convert the parameters needed for the Wang et al. prediction model in a binary data format. To do this we introduce new columns as dummy variables, drawing their information from the original non-dummy columns. 
# We also noted that the pulmonary edema column has a weird name. We need to change that column name first. 

# Load the Excel file into a DataFrame
df3 = pd.read_excel('tracheostomy_2024_merged.xlsx')

# Get the column name of the third last column
third_last_column_name = df3.columns[-3]

# Rename the third last column to "PULM_EDEMA"
df3 = df3.rename(columns={third_last_column_name: 'PULM_EDEMA'}) 

# Get the column name of the 17th column to the right
column_to_rename = df3.columns[-17]

# Rename the specified column to "PROCEDURE"
df3 = df3.rename(columns={column_to_rename: 'PROCEDURE'}) 

# Save as new Excel file
output_file_path = 'tracheostomy_2024_merged_newpulmname.xlsx'

# Save the modified DataFrame to a new Excel file
df3.to_excel(output_file_path, index=False)

print(f"Column '{third_last_column_name}' has been renamed to 'PULM_EDEMA',  Column '{column_to_rename}' has been renamed to 'PROCEDURE'and saved to '{output_file_path}'.")


# In[20]:


# Here we clean up the control group file as well. Some of its columns have awfully long names. 
# import pandas library as well as the excel files 
import pandas as pd 

# load the first file into a dataframe
df4 = pd.read_excel('Tabelle  2023-10-10 01  Kontrollgruppe mit Dringlichkeit und Lungenödem.xlsm', skiprows=1)

# Drop rows with all NaN values (assuming these are empty rows)
df4 = df4.dropna(axis=0, how='all')

# Drop columns with all NaN values (assuming these are empty columns)
df4 = df4.dropna(axis=1, how='all')

# Reset the index of the DataFrame
df4 = df4.reset_index(drop=True) 

df4['FALLNR'] = df4['FALLNR'].astype(str)

# Remove '@' sign from the 'FALLNR' column
df4['FALLNR'] = df4['FALLNR'].str.replace('@', '') 
    
# Get the column name of the last column
last_column_name = df4.columns[-1]

# Rename the last column to "PULM_EDEMA"
df4 = df4.rename(columns={last_column_name: 'PULM_EDEMA'})

# Get the column name of the 16th column to the right
column_to_rename = df4.columns[-12]

# Rename the specified column to "PROCEDURE"
df4 = df4.rename(columns={column_to_rename: 'PROCEDURE'}) 

# Define the desired path for the new Excel file
output_file_path = 'controls_2024_newcolumnnames.xlsx'

# Save the modified DataFrame to a new Excel file
df4.to_excel(output_file_path, index=False)

print(f"Column '{last_column_name}' has been renamed to 'PULM_EDEMA', '{column_to_rename}' has been renamed to 'PROCEDURE' and saved to '{output_file_path}'.") 


# In[21]:


# Now that we have both cleaned up tables (the tracheostomy group as well as the control group) we go on and combine those files. Then we add a new categorical parameter called "renal insufficiency" which we define of having an eGFR of <60ml/min (which equates to renal insufficiency grade III and IV. We do not want to include grade II because it is only mild renal insufficiency and because of the "creatinine blindness" of eGFR between 60 to 100ml/min. 
# To do that we combine both groups first and then calculate the eGFR for each patient. Then we do the hot-end encoding. 

import numpy as np 
import pandas as pd 

# Load the two Excel files
df5 = pd.read_excel('tracheostomy_2024_merged_newpulmname.xlsx')
df6 = pd.read_excel('controls_2024_newcolumnnames.xlsx')

# Concatenate both dataframes
both_df = pd.concat([df5, df6], ignore_index=True)

# Now calculate eGFR and create new column for this parameter 
# First we define a function to calculate eGFR using the Cockcroft-Gault formula
def calculate_egfr(row):
    if row["GESCHLECHT"] == "M":
        k = 1
    else:
        k = 0.85
    if row["KREA_VHOP"] == 0:  
        return None
    egfr = ((140 - row["PAT_ALTER"]) * row["GEWICHT"]) / (72 * row["KREA_VHOP"]) * k
    return round(egfr, 1)

# Apply the function to each row and add the result to a new column "EGFR"
both_df["EGFR"] = both_df.apply(calculate_egfr, axis=1)

# Create a new dummy column for patients with renal insufficiency stages III and IV
both_df["EGFR<60"] = both_df["EGFR"].apply(lambda x: 1 if x <= 59 else 0)

# Save the DataFrame back to Excel
both_df.to_excel("trach_plus_controls_EGFRunder60.xlsx", index=False)

# To keep things simple and we want to drop all columns that are not necessary to calculate the Wang et al. prediction model. 
import numpy as np 
import pandas as pd 

# Load the two Excel file
merged_df = pd.read_excel('trach_plus_controls_EGFRunder60.xlsx')

# Create dummy columns based on criteria
merged_df['COPD_BINARY'] = np.where(merged_df['COPD'] != 'nein', True, False)
merged_df['DIABETES_BINARY'] = np.where(merged_df['DIABETES'] == 'Keiner', False, True)
merged_df['PULM_EDEMA_BINARY'] = np.where(merged_df['PULM_EDEMA'] == 'ja', True, False)
merged_df['dringlich_BINARY'] = np.where(merged_df['dringlich'] == 'Notfall', True, False)
merged_df['PAT_ALTER_BINARY'] = np.where(merged_df['PAT_ALTER'] > 60, True, False)
merged_df['TRACHEOTOM_BINARY'] = np.where(merged_df['TRACHEOTOM'] == 'J', True, False)

# Create PROCEDURE dummy columns
merged_df['AORTIC_BINARY'] = merged_df['PROCEDURE'].str.contains('Aorta|Aneurysma', case=False)
merged_df['VALVE_AND_BYPASS_BINARY'] = merged_df['PROCEDURE'].str.contains('Bypass \+ Klappe', case=False)

# Keep only relevant columns
columns_we_keep = ['FALLNR', 'PATNAME', 'KREA_INT', 'KREA_VHOP',
                   'COPD_BINARY', 'DIABETES_BINARY', 'PULM_EDEMA_BINARY',
                   'dringlich_BINARY', 'PAT_ALTER_BINARY', 'TRACHEOTOM_BINARY',
                   'AORTIC_BINARY', 'EGFR<60', 'VALVE_AND_BYPASS_BINARY']

merged_df = merged_df[columns_we_keep]

# Save the new dataframe to a new Excel file
output_file = 'Trach_plus_controls_Wang_binary.xlsx'
merged_df.to_excel(output_file, index=False) 


# In[22]:


# For now we create a new column as a binary parameter, assuming the criteria "renal insufficiency" is met if a patient has a serum creatinine greater than 2.0 

import pandas as pd
# get the merged dummy excel file into a new dataframe
df7 = pd.read_excel('Trach_plus_controls_Wang_binary.xlsx')

# Create the new dummy column
df7['KREA_INT_greatertwo_BINARY'] = df7['KREA_INT'] > 2.0

# Save the updated DataFrame to a new Excel file
output_file_path = 'KREA_INT_greater_two.xlsx'  

# Replace with the desired output file path
df7.to_excel(output_file_path, index=False)

# Now let's calculate the risk score and resulting risk score category as defined by Wang et al. for each patient 
import pandas as pd

# Read the Excel file into a DataFrame
df9 = pd.read_excel('KREA_INT_greater_two.xlsx')

# Define the parameters and their respective points
parameters = {
    'EGFR<60': 2,
    'COPD_BINARY': 1,
    'DIABETES_BINARY': 1,
    'PULM_EDEMA_BINARY': 1,
    'dringlich_BINARY': 2,
    'PAT_ALTER_BINARY': 1,
    'VALVE_AND_BYPASS_BINARY': 1,
    'AORTIC_BINARY': 1,
}

# Calculate the SCORE column
df9['SCORE'] = df9[parameters.keys()].apply(lambda row: sum(parameters[param] if row[param] else 0 for param in parameters), axis=1)

# Define the risk categories
risk_bins = [-float('inf'), 3, 5, float('inf')]
risk_labels = ['LOW', 'INTERMEDIATE', 'HIGH']

# Calculate the RISK_STRING column
df9['RISK_STRING'] = pd.cut(df9['SCORE'], bins=risk_bins, labels=risk_labels, include_lowest=True)

# Create binary columns for each risk category
binary_labels = pd.get_dummies(df9['RISK_STRING'])

# Rename the binary columns
binary_labels.columns = [f'{label}_BINARY' for label in binary_labels.columns]

# Concatenate the binary columns to the original DataFrame
df9 = pd.concat([df9, binary_labels], axis=1)

# Save the DataFrame to a new Excel file
output_file_path = 'Wang_scores_EGFRunder60.xlsx'
df9.to_excel(output_file_path, index=False) 


# In[23]:


# Values in the column 'TRACHEOTOM_BINARY' are strings (TRUE or FALSE). For ease of computation with the column at a later point we want to convert those strings to Boolean values (1 for True, 0 for False). 

import pandas as pd 
df8 = pd.read_excel('Wang_scores_EGFRunder60.xlsx') 

print(df8.dtypes) 


# In[24]:


# In this code snippet we will evaluate the prediction model by Wang et al. using a ROC analysis. The excel file that we will load contains patients as well as their risk score as calculated by the prediction model. 

import pandas as pd
import numpy as np
from sklearn.metrics import roc_curve, auc, roc_auc_score
import matplotlib.pyplot as plt

# Load data
file_path = 'Wang_scores_KREA_INT_greater_two.xlsx'
data = pd.read_excel(file_path)

# Outcome (1 = tracheostomy yes, 0 = no)
y_true = data['TRACHEOTOM_BINARY'].astype(int)

# Original Wang risk score
y_score = data['SCORE']

# ===============================
# STEP 2: ALIGN SCORE DIRECTION
# ===============================
# Higher values should mean higher risk of tracheostomy
y_score_aligned = -y_score
# alternatively (equivalent):
# y_score_aligned = y_score.max() - y_score

# ===============================
# ROC ANALYSIS (USE ALIGNED SCORE)
# ===============================
fpr, tpr, thresholds = roc_curve(y_true, y_score_aligned)
roc_auc = auc(fpr, tpr)


n_bootstraps = 2000
rng = np.random.RandomState(42)

y_true_np = y_true.to_numpy()
y_score_np = y_score_aligned.to_numpy()

bootstrapped_aucs = []

for i in range(n_bootstraps):
    # Sample with replacement
    indices = rng.randint(0, len(y_true_np), len(y_true_np))
    
    # Skip resamples without both outcome classes
    if len(np.unique(y_true_np[indices])) < 2:
        continue
    
    auc_i = roc_auc_score(
        y_true_np[indices],
        y_score_np[indices]
    )
    bootstrapped_aucs.append(auc_i)

bootstrapped_aucs = np.array(bootstrapped_aucs)

# 95% percentile CI
ci_lower = np.percentile(bootstrapped_aucs, 2.5)
ci_upper = np.percentile(bootstrapped_aucs, 97.5)

print(f"AUC = {roc_auc:.3f}")
print(f"95% CI = ({ci_lower:.3f}, {ci_upper:.3f})") 


# Plot ROC
plt.figure(figsize=(8, 6))
plt.plot(
    fpr, tpr,
    label=f'Wang risk score (AUC = {roc_auc:.2f}, 95% CI {ci_lower:.2f}–{ci_upper:.2f})'
)
plt.plot([0, 1], [0, 1], linestyle='--')

plt.xlabel('False Positive Rate')
plt.ylabel('True Positive Rate')
plt.title('ROC Curve for Wang et al. Risk Score Model')
plt.legend(loc='lower right')
plt.show()


# In[25]:


# For the goal of developing our own prediction model we prepare the data
import pandas as pd
from sklearn.preprocessing import StandardScaler

# Remove unnecessary columns
columns_to_keep = ['PAT_ALTER', 'BMI', 'KREA_VHOP', 'BILI_VHOP', 'LVEF', 'BYPASS_ZEI', 'ISCHAEM_ZT', 'GESCHLECHT', 'DIABETES', 'COPD', 'PAVK', 'RAUCHEN', 'IABP_LAUFZ', 'TRACHEOTOM', 'NYHA', 'ESCORE_2', 'INFEKTION1', 'INFEKTION2', 'OP_TEXT']
df3 = df2[columns_to_keep] 

# Drop rows with all NaN values (assuming these are empty rows)
df4 = df3.dropna(axis=0, how='all')

# Drop columns with all NaN values (assuming these are empty columns)
df5 = df4.dropna(axis=1, how='all')

# Reset the index of the DataFrame
df6 = df5.reset_index(drop=True) 

df = df6

# Define a function to apply z-scaling
def apply_z_scaling(column):
    scaler = StandardScaler()
    column_scaled = scaler.fit_transform(column.values.reshape(-1, 1))
    return column_scaled

# Define a function to apply the conversion rules
def convert_column(column_name):
    if column_name == 'GESCHLECHT':
        df['GESCHLECHT'] = df['GESCHLECHT'].map({'M': 1, 'F': 0})
    elif column_name == 'DIABETES':
        df['DIABETES'] = df['DIABETES'].apply(lambda x: 0 if x == 'Keiner' else 1)
    elif column_name == 'COPD':
        df['COPD'] = df['COPD'].apply(lambda x: 0 if x == 'nein' else 1)
    elif column_name == 'RAUCHEN':
        df['RAUCHEN'] = df['RAUCHEN'].apply(lambda x: 1 if x == 'Pat. raucht innerhalb der letzten 2 Monate' else 0)
    elif column_name == 'IABP_LAUFZ':
        df['IABP_LAUFZ'] = df['IABP_LAUFZ'].apply(lambda x: 0 if x == 0 else 1)
    elif column_name == 'PAVK':
        df['PAVK'] = df['PAVK'].map({'J': 1, 'N': 0}) 
        
    elif column_name == 'TRACHEOTOM':
        if df['TRACHEOTOM'].dtype == bool:  
            df['TRACHEOTOM'] = df['TRACHEOTOM'].astype(int)  
        else:
            df['TRACHEOTOM'] = df['TRACHEOTOM'].map({'FALSE': 0, 'TRUE': 1}).fillna(-1).astype(int)


# Apply z-scaling
df['PAT_ALTER'] = apply_z_scaling(df['PAT_ALTER'])
df['BMI'] = apply_z_scaling(df['BMI'])
df['KREA_VHOP'] = apply_z_scaling(df['KREA_VHOP'])
df['BILI_VHOP'] = apply_z_scaling(df['BILI_VHOP'])
df['LVEF'] = apply_z_scaling(df['LVEF'])
df['BYPASS_ZEI'] = apply_z_scaling(df['BYPASS_ZEI'])
df['ISCHAEM_ZT'] = apply_z_scaling(df['ISCHAEM_ZT'])

# Apply conversion rules to each specified column
convert_column('GESCHLECHT')
convert_column('DIABETES')
convert_column('COPD')
convert_column('RAUCHEN')
convert_column('IABP_LAUFZ')
convert_column('TRACHEOTOM')
convert_column('PAVK')


#converting columns back to integer values only
columns_to_convert = ['GESCHLECHT', 'DIABETES', 'COPD', 'RAUCHEN', 'IABP_LAUFZ', 'TRACHEOTOM', 'PAVK']  
for column in columns_to_convert:
    df[column] = df[column].fillna(0).astype(int)


# Display the resulting DataFrame
print(df)


# In[26]:


import pandas as pd
import numpy as np
from scipy import stats

# Define the mapping of ordinal strings to ordinal numbers
ordinal_mapping = {
    "(I): Herzerkrankung ohne körperliche Limitation": 1,
    "(II): Herzerkrankung mit leichter Einschränkung der körperlichen Leistungsfähigkeit": 2,                                  
    "(III): Herzerkrankung mit höhergradiger Einschränkung der körperlichen Leistungsfähigkeit bei gewohnter Tätigkeit": 3,
    "(IV): Herzerkrankung mit Beschwerden bei allen körperlichen Aktivitäten und in Ruhe": 4
}

# Map the ordinal strings to ordinal numbers (if not already done)
df['NYHA_ordinal'] = df['NYHA'].map(ordinal_mapping)

# Separate control and intervention groups based on the 'TRACHEOTOM' column
control_group_nyha = df[df['TRACHEOTOM'] == 0]['NYHA_ordinal']
intervention_group_nyha = df[df['TRACHEOTOM'] == 1]['NYHA_ordinal']

# Count occurrences for each rank (1 to 4) in both groups
control_counts = control_group_nyha.value_counts().sort_index().to_dict()
intervention_counts = intervention_group_nyha.value_counts().sort_index().to_dict()

# Total number of patients in each group
control_size = len(control_group_nyha)
intervention_size = len(intervention_group_nyha)

# Build result strings showing counts and percentages for each rank
control_str = " | ".join([f"{rank}: {control_counts.get(rank, 0)} ({(control_counts.get(rank, 0) / control_size) * 100:.2f}%)" for rank in [1, 2, 3, 4]])
intervention_str = " | ".join([f"{rank}: {intervention_counts.get(rank, 0)} ({(intervention_counts.get(rank, 0) / intervention_size) * 100:.2f}%)" for rank in [1, 2, 3, 4]])

# Perform chi-square test for NYHA
contingency_table = pd.crosstab(df['NYHA_ordinal'], df['TRACHEOTOM'])
p_value = stats.chi2_contingency(contingency_table)[1]

# Create a DataFrame for the NYHA result
nyha_result = pd.DataFrame({
    'parameter': ['NYHA'],
    'control group': [control_str],
    'intervention group': [intervention_str],
    'p-value': [f"{p_value:.4f}"]  # Rounded to 4 decimals
})

# Save the result to a separate CSV file
nyha_result.to_csv('nyha_data.csv', index=False)


# Perform min-max scaling
df['NYHA_scaled'] = (df['NYHA_ordinal'] - df['NYHA_ordinal'].min()) / (df['NYHA_ordinal'].max() - df['NYHA_ordinal'].min())

print(df)  # Verify changes  


# In[ ]:


# List all unique values in the 'INFEKTION1' and 'INFEKTION2' columns
unique_values = set(df['INFEKTION1'].unique()) | set(df['INFEKTION2'].unique())

# Iterate over unique values and create new columns
for value in unique_values:
    df[f'{value}_dummy'] = ((df['INFEKTION1'] == value) | (df['INFEKTION2'] == value)).astype(int)
 
# Showing how many colunmns there are 
columns_with_ones = df.eq(1).sum()
print(columns_with_ones)


# In[ ]:


# Somehow, the TRACHEOSTOM column contains the exact opposite of dummy code. We need to reverse all 1s to 0s and vice versa 

df['TRACHEOTOM'] = df['TRACHEOTOM'].replace({0: 1, 1: 0}) 

# Check our work again
columns_with_ones = df.eq(1).sum()
print(columns_with_ones)


# In[ ]:


# Now let us delete some of the infection dummy columns that contain too few types of infections because those will only cause trouble with dimensioning in machine learning and distort results 

df.drop(['Wundinfektion andere_dummy', 'Mediastinitis, Wundinfektion Thorax, tief_dummy', 'keine_dummy', 'Wundinfektion, Bein, oberflächlich_dummy', 'sonstige Infektionen_dummy', 'Wundinfektion, Thorax, tief, nicht raumfordernd_dummy', 'Wundinfektion, Thorax , oberflächlich_dummy', 'systemische Pilzinfektion_dummy', 'Wundinfektion, Bein, tief, nicht raumfordernd_dummy'], axis=1, inplace=True) 

# Check our work again
columns_with_ones = df.eq(1).sum()
print(columns_with_ones)


# In[ ]:


# List all unique values in the 'INFEKTION1' and 'INFEKTION2' columns
unique_values = set(df['OP_TEXT'].unique())

# Iterate over unique values and create new columns
for value in unique_values:
    df[f'{value}_dummy'] = (df['OP_TEXT'] == value).astype(int) 
    
# Check our work again
columns_with_ones = df.eq(1).sum()
print(columns_with_ones)


# In[ ]:


# Same procedure here as above, we have to delete some procedure columns that were done not too often 

df.drop(['Defi_dummy', 'ECMO_dummy', 'Schrittmacher_dummy', 'INFEKTION1', 'INFEKTION2', 'OP_TEXT', 'NYHA_ordinal', 'NYHA'], axis=1, inplace=True) 

# Check our work again
columns_with_ones = df.eq(1).sum()
print(columns_with_ones)

# Save to MS excel file 
df.to_excel('dummy_coded_and_normalized_all_patients_20230319.xlsx', index=False)


# In[ ]:


# We also noticed that most parameters still are inadequately named. Let us rename them in a way that anybody would understand their meaning 

df.rename(columns={
    
    'GESCHLECHT': 'Gender',  
    'PAT_ALTER': 'Age',
    'DIABETES' : 'Diabetes', 
    'PAVK' : 'PAD', 
    'KREA_VHOP' : 'Creatinine', 
    'BILI_VHOP' : 'Bilirubin', 
    'BYPASS_ZEI' : 'CPB runtime', 
    'ISCHAEM_ZT' : 'Ischaemia duration', 
    'RAUCHEN' : 'Smoking', 
    'ESCORE_2' : 'ESCORE 2', 
    'IABP_LAUFZ' :'IABP runtime', 
    'Wundinfektion Thorax_dummy' : 'Sternal wound infection',  
    'Venenkatheterinfektion_dummy' : 'CRBSI', 
    'akute Endokarditis_dummy' : 'Endocarditis', 
    'Harnwegsinfektion_dummy' : 'UTI', 
    'Bypass_dummy' : 'Bypass surgery', 
    'Klappe_dummy' : 'Valve surgery', 
    'Kunstherz_dummy': 'LVAD', 
    'Bypass + Klappe_dummy' : 'Combined valve and bypass surgery', 
    'Aneurysma_dummy' : 'Aneurysm repair', 
    'NYHA_scaled' : 'NYHA', 
    'Broncho-Pulmonal_dummy' : 'Pneumonia', 
    'Bakteriämie/Sepsis_dummy' : 'Sepsis', 
    'Aorta_dummy' : 'Aortic repair', 
    
}, inplace=True)

# Save the modified DataFrame back to a new Excel file (optional)
df.to_excel('dummy_coded_and_normalized_all_patients_20240929.xlsx', index=False)

# Display the updated DataFrame
df.head()


# In[ ]:


import pandas as pd
import numpy as np
from scipy import stats

# Defining categorical columns
categorical_columns = ['Gender', 'Diabetes', 'PAD', 'COPD', 'Smoking', 
                       'Sternal wound infection', 'CRBSI', 'Endocarditis', 'UTI', 
                       'Bypass surgery', 'Valve surgery', 'LVAD', 
                       'Combined valve and bypass surgery', 'Aneurysm repair', 
                       'Pneumonia', 'Sepsis', 'Aortic repair']

# Separate into control and intervention groups
control_group_cat = df[df['TRACHEOTOM'] == 0]
intervention_group_cat = df[df['TRACHEOTOM'] == 1]

# Get group sizes
control_size = len(control_group_cat)
intervention_size = len(intervention_group_cat)

# Initialize lists to store results
control_percentages = []
intervention_percentages = []
p_values_cat = []

# Calculate percentages and p-values for each categorical column
for column in categorical_columns:
    # Calculate counts for value = 1 (e.g., positive cases)
    control_count_1 = control_group_cat[column].sum()
    intervention_count_1 = intervention_group_cat[column].sum()
    
    # Calculate percentages
    control_percent = (control_count_1 / control_size) * 100
    intervention_percent = (intervention_count_1 / intervention_size) * 100
    
    # Append formatted percentages
    control_percentages.append(f"{int(control_count_1)} ({control_percent:.2f}%)")
    intervention_percentages.append(f"{int(intervention_count_1)} ({intervention_percent:.2f}%)")
    
    # Perform chi-square test and extract p-value
    contingency_table = pd.crosstab(df[column], df['TRACHEOTOM'])
    p_value = stats.chi2_contingency(contingency_table)[1]
    p_values_cat.append(p_value)

# Create a DataFrame for the results
categorical_result = pd.DataFrame({
    'parameter': categorical_columns,
    'control group': control_percentages,
    'intervention group': intervention_percentages,
    'p-value': [f"{p:.4f}" for p in p_values_cat]  # Rounded to 4 decimals
})

# Save the result to CSV
categorical_result.to_csv('categorical_data.csv', index=False) 

print(f"Control group size: {control_size}")
print(f"Intervention group size: {intervention_size}")


# In[ ]:


import pandas as pd

# Load the three CSV files into DataFrames
df10 = pd.read_csv('categorical_data.csv')
df20 = pd.read_csv('numerical_data.csv')
df30 = pd.read_csv('nyha_data.csv')

# Combine the DataFrames by appending rows
combined_df = pd.concat([df10, df20, df30], ignore_index=True)

# Save the combined DataFrame to a new CSV file
combined_df.to_csv('combined_file.csv', index=False)

# Display the first few rows of the combined DataFrame
print(combined_df.head())

#Save the combined DataFrame to an Excel file
combined_df.to_excel('table_1.xlsx', index=False)


# In[ ]:


import pandas as pd
# In order to have good results from machine learning later we need to find out which features, meaning the clinical parameters like lab values etc. -and not to be confused with the term "parameter" in regard to machine learning which means the applied mathematical functions to the AI model for fine tuning-, to include in our model. Ideally we are looking for parameters that make sense and are available in a clinical setting at the point in time when contemplating about possible tracheostomy. 
# We will try different methods of evaluating our dataset for the most suitable features to be included. Generally, domain knowledge, e.g. clinical judgement, has to be applied. Then we will use several different methods and see how their results compare. 
# We will use: univariate feature selection, SelectKBest, L1Regularization, and feature importance 
# First, we will load our dataset and look at all the available features -knowing very well that we already excluded several features during the data prep of this file in accordance with our exclusion criteria. We also already excluded some features that had very low incidence, e.g. ECMO procedure or superficial wound infection of thorax, or others that did not make sense for later feature input during inference, e.g. total time of ventilation. 

# Load dataset from Excel
df = pd.read_excel('dummy_coded_and_normalized_all_patients_20230319.xlsx')

column_names = df.columns.tolist()

# Print column names
print(column_names) 


# In[ ]:


# 1) Univariate feature selection 
import pandas as pd
from sklearn.feature_selection import SelectKBest, f_classif, chi2

df = pd.read_excel('dummy_coded_and_normalized_all_patients_20230319.xlsx')

# Extract features (independent variables) and target (dependent variable)
X = df.drop(columns=['TRACHEOTOM'])
y = df['TRACHEOTOM']

# Perform univariate feature selection for continuous features
continuous_columns = ['PAT_ALTER', 'BMI', 'KREA_VHOP', 'BILI_VHOP', 'LVEF', 'BYPASS_ZEI', 'ISCHAEM_ZT', 'ESCORE_2', 'NYHA_scaled']  # List of continous feature column names
X_continuous = X[continuous_columns]
selector_continuous = SelectKBest(score_func=f_classif, k='all')
selector_continuous.fit(X_continuous, y)

# Perform univariate feature selection for binary features
binary_columns = ['GESCHLECHT', 'DIABETES', 'COPD', 'PAVK', 'RAUCHEN', 'IABP_LAUFZ', 'Wundinfektion Thorax_dummy', 'Broncho-Pulmonal_dummy', 'Bakteriämie/Sepsis_dummy', 'Venenkatheterinfektion_dummy', 'akute Endokarditis_dummy', 'Harnwegsinfektion_dummy', 'Bypass_dummy', 'Klappe_dummy', 'Kunstherz_dummy', 'Bypass + Klappe_dummy', 'Aneurysma_dummy', 'Aorta_dummy']  # List of binary feature column names
X_binary = X[binary_columns]
selector_binary = SelectKBest(score_func=chi2, k='all')
selector_binary.fit(X_binary, y)

# Concatenate selected features from both types
selected_features_indices = selector_continuous.get_support(indices=True).tolist() + \
                             selector_binary.get_support(indices=True).tolist()

# Extract scores for all features
all_scores = list(selector_continuous.scores_) + list(selector_binary.scores_)

# Extract column names of all features
all_feature_names = continuous_columns + binary_columns

# Create a DataFrame to display scores of all features
feature_scores_df = pd.DataFrame({'Feature': all_feature_names,
                                  'Score': all_scores})

# Sort features by score in descending order
sorted_feature_scores_df = feature_scores_df.sort_values(by='Score', ascending=False)

# Determine the threshold score (e.g., include features with scores above a certain percentile)
threshold_score = sorted_feature_scores_df['Score'].quantile(0.50)  # Example: 75th percentile

# Filter features based on the threshold score
selected_features_df = sorted_feature_scores_df[sorted_feature_scores_df['Score'] >= threshold_score]

# Print selected features and threshold score
print("Selected Features by Univariate Feature Selection (Above Threshold Score {:.4f}):".format(threshold_score))
print(selected_features_df)

# Get selected feature names
selected_feature_names = selected_features_df['Feature'].tolist()

# Filter original feature dataframe with selected features
X_selected = X[selected_feature_names]

# Print selected feature names
print("\nSelected Feature Names:")
print(selected_feature_names) 


# In[ ]:


# 2) SelectKBest method from the scikitLearn library 
import pandas as pd
from sklearn.feature_selection import SelectKBest, f_classif, chi2

# Load dataset from Excel
df = pd.read_excel('dummy_coded_and_normalized_all_patients_20230319.xlsx')

# Extract features (independent variables) and target (dependent variable)
X = df.drop(columns=['TRACHEOTOM'])
y = df['TRACHEOTOM']

# Define number of top features to select (adjust as needed)
k = 8  # Example: Select top 8 features

# Perform univariate feature selection using all features
selector = SelectKBest(score_func=f_classif, k=k)
X_selected = selector.fit_transform(X, y)

# Get indices of selected features
selected_features_indices = selector.get_support(indices=True)

# Extract column names of selected features
selected_feature_names = X.columns[selected_features_indices]

# Print selected feature names
print("Selected Feature Names:")
print(selected_feature_names.tolist()) 


# In[ ]:


# 3) L1 regularization (Lasso) 

import pandas as pd
from sklearn.linear_model import LogisticRegression
from sklearn.feature_selection import SelectFromModel

# Load dataset from Excel
df = pd.read_excel('dummy_coded_and_normalized_all_patients_20240929.xlsx')

# Extract features (independent variables) and target (dependent variable)
X = df.drop(columns=['TRACHEOTOM'])
y = df['TRACHEOTOM']

# Create Lasso model for feature selection
lasso_model = LogisticRegression(penalty='l1', solver='liblinear', random_state=42)

# Perform feature selection using Lasso regularization with a higher threshold 
# We can set a higher threshold here to be more picky about the number of features
threshold = 0.5  
selector = SelectFromModel(lasso_model, threshold=threshold)
X_selected = selector.fit_transform(X, y)

# Get support mask indicating selected features
selected_features_mask = selector.get_support()

# Extract column names of selected features
selected_feature_names = X.columns[selected_features_mask]

# Print selected feature names
print("Selected Feature Names:")
print(selected_feature_names.tolist()) 


# In[ ]:


import pandas as pd
from sklearn.ensemble import RandomForestClassifier
import matplotlib.pyplot as plt

# Getting dataset from Excel
df = pd.read_excel('dummy_coded_and_normalized_all_patients_20230319.xlsx')

# Extract features (independent variables) and target (dependent variable)
X = df.drop(columns=['TRACHEOTOM'])
y = df['TRACHEOTOM']

# Create Random Forest classifier
rf_classifier = RandomForestClassifier(n_estimators=100, random_state=42)

# Fit the classifier to the data
rf_classifier.fit(X, y)

# Get feature importances
feature_importances = rf_classifier.feature_importances_

# Sort feature importances in descending order
sorted_indices = feature_importances.argsort()[::-1]

# Extract feature names
feature_names = X.columns

# Plot feature importances
plt.figure(figsize=(10, 6))
plt.bar(range(len(feature_importances)), feature_importances[sorted_indices], align='center')
plt.xticks(range(len(feature_importances)), feature_names[sorted_indices], rotation=90)
plt.xlabel('Feature')
plt.ylabel('Feature Importance')
plt.title('Random Forest Feature Importances')
plt.tight_layout()
plt.show() 


# In[ ]:


# we tried to identify the best features for machine learning classification. We did identify several features that are worth looking into. However, some feature selection method showed different results compared to the other. More specifically, the Random forest method showed very different features to be of importance than the univariate feature selection method. 
# Therefore, we will create several datasets with different features that we will try out separately in machine learning later. To do this, we now drop some features from the dataset and save the files accordingly. 

# First we create a dataset with 8 features according to the Random forest selection (feature importance)
df_rf = df.copy() 

df_rf.drop(['Gender', 'Diabetes', 'COPD', 'PAD', 'Smoking', 'IABP runtime', 'Sternal wound infection', 'CRBSI', 'Endocarditis', 'UTI', 'Bypass surgery', 'Valve surgery', 'LVAD', 'Combined valve and bypass surgery', 'Aneurysm repair', 'NYHA', 'Pneumonia', 'Sepsis', 'Aortic repair'], axis=1, inplace=True) 
print(df_rf.columns)
# Save new dataset to MS excel 
df_rf.to_excel('Random_forest_patients_first_8.xlsx', index=False)


# In[ ]:


# Now we create a dataset with 8 features that were favored by multivariate feature selection 
df_mix = pd.read_excel('dummy_coded_and_normalized_all_patients_20240929.xlsx')
df_mix.drop(['BMI', 'Creatinine', 'Bilirubin', 'CPB runtime', 'NYHA', 'ESCORE 2', 'Diabetes', 'PAD', 'Smoking', 'Sternal wound infection', 'CRBSI', 'Endocarditis', 'UTI', 'Bypass surgery', 'Valve surgery', 'LVAD', 'Combined valve and bypass surgery', 'Aneurysm repair', 'Aortic repair'], axis=1, inplace=True) 
print(df_mix.columns)
df_mix.to_excel('Multivariate_select_features_first_8.xlsx', index=False)


# In[ ]:


# Now we create a dataset with 8 features that were favored by feature importance selection (called select_k_best by scikitlearn, which is a tree based model) 
df_all = pd.read_excel('dummy_coded_and_normalized_all_patients_20240929.xlsx')
select_top11 = ['LVEF', 'COPD', 'IABP runtime', 'Bypass surgery', 'ESCORE 2', 'Pneumonia', 'NYHA', 'Sepsis', 'TRACHEOTOM'] 
df_top11 = df_all[select_top11]  
print(df_top11.columns)
df_top11.to_excel('select_k_best_top8.xlsx', index=False)


# In[ ]:


# in this snippet we choose parameters according to prior L1-regularization which is a lasso method 
df_all = pd.read_excel('dummy_coded_and_normalized_all_patients_20240929.xlsx')
select_first8 = ['LVEF', 'Gender', 'IABP runtime', 'Bypass surgery', 'Pneumonia', 'Sepsis', 'Bypass surgery', 'Sternal wound infection', 'LVAD', 'TRACHEOTOM'] 
df_first8 = df_all[select_first8]  
print(df_first8.columns)
df_first8.to_excel('l1_regularization_top8.xlsx', index=False)


# In[ ]:


# in this code snippet we choose parameters that we think might make sense from a clinical perspective to predict the outcome, judging from our own experience. 
df_pick = pd.read_excel('dummy_coded_and_normalized_all_patients_20240929.xlsx')
select_my8 = ['Age', 'BMI', 'COPD', 'PAD', 'Smoking', 'Creatinine', 'Sepsis', 'Pneumonia', 'TRACHEOTOM'] 
df_pick = df_all[select_my8]  
print(df_pick.columns)
df_top11.to_excel('features_ourpick8.xlsx', index=False)


# In[ ]:


# in this notebook we aim to split an existing dataset into training, validation and testing sets 
# Repeat this whole step with all four feature lists. We will name the resulting split datasets based on the way that their contained features were selected: RF8, multi8, pick8, and lasso8 

import pandas as pd
from sklearn.model_selection import train_test_split

# Loading the excel file into a pandas DataFrame
df = pd.read_excel('Random_forest_patients_first_8.xlsx')

# Defining our features and the target variable
X = df.drop(columns=['TRACHEOTOM'])  # Features
y = df['TRACHEOTOM']  # Target variable

# Spliting the data into training, validation, and test sets using stratified sampling
# First, split the data into training and test sets (80% training, 20% test)
X_train, X_test, y_train, y_test = train_test_split(X, y, test_size=0.2, random_state=42, stratify=y)

# Then, we split the remaining data (X_train, y_train) into training and validation sets (90% training, 10% validation)
X_train, X_val, y_train, y_val = train_test_split(X_train, y_train, test_size=0.125, random_state=42, stratify=y_train)

# to check we have the computer display the shapes of the resulting datasets
print("Shapes after splitting:")
print("Training set:", X_train.shape, y_train.shape)
print("Validation set:", X_val.shape, y_val.shape)
print("Test set:", X_test.shape, y_test.shape) 
print()

# Calculating class counts for training set
train_class_counts = y_train.value_counts()

# Calculating class counts for validation set
val_class_counts = y_val.value_counts()

# Calculating class counts for test set
test_class_counts = y_test.value_counts()

# Printing the counts for each class in each set
print("Training set:")
print("No Tracheotomy:", train_class_counts[0])  
print("Tracheotomy:", train_class_counts[1])  
print()

print("Validation set:")
print("No Tracheotomy:", val_class_counts[0])  
print("Tracheotomy:", val_class_counts[1]) 
print()

print("Test set:")
print("No Tracheotomy:", test_class_counts[0])  
print("Tracheotomy:", test_class_counts[1])  

# Saving the new dataset to a CVS file each 
X_train.to_csv('training_data_rf8.csv', index=False)
y_train.to_csv('training_labels_rf8.csv', index=False)

X_val.to_csv('validation_data_rf8.csv', index=False)
y_val.to_csv('validation_labels_rf8.csv', index=False)

X_test.to_csv('test_data_rf8.csv', index=False)
y_test.to_csv('test_labels_rf8.csv', index=False)


# In[ ]:


# MLP with the lasso8 picked parameters 

import pandas as pd
from sklearn.neural_network import MLPClassifier
from sklearn.metrics import classification_report
from imblearn.over_sampling import RandomOverSampler
from imblearn.under_sampling import RandomUnderSampler
import matplotlib.pyplot as plt

# Load our previously splitted datasets
X_train = pd.read_csv("training_data_lasso8.csv")
y_train = pd.read_csv("training_labels_lasso8.csv").values.ravel()  

X_val = pd.read_csv("validation_data_lasso8.csv")
y_val = pd.read_csv("validation_labels_lasso8.csv").values.ravel()

X_test = pd.read_csv("test_data_lasso8.csv")
y_test = pd.read_csv("test_labels_lasso8.csv").values.ravel()

# Define the desired sampling ratio. We can adjust the value of sampling ratio in order to control the degree of oversampling
sampling_ratio = 0.6

# Oversampling to account for low number of dependent variable
oversampler = RandomOverSampler(sampling_strategy=sampling_ratio, random_state=42)
X_train_resampled, y_train_resampled = oversampler.fit_resample(X_train, y_train)

# This establishes the MLP classifier
mlp = MLPClassifier(hidden_layer_sizes=(100,50,50), max_iter=1000, alpha=0.1, activation='relu',
                    solver='adam', learning_rate='constant', learning_rate_init=0.001, verbose=0, random_state=42)

# Training the MLP classifier with our split datasets
mlp.fit(X_train_resampled, y_train_resampled)

# Predictions on the validation set
y_pred_val = mlp.predict(X_val)


# display the learning curve of the training process
plt.plot(mlp.loss_curve_, color='dodgerblue')
plt.xlabel('Epoch')
plt.ylabel('Training loss')
plt.title('Learning Curve')
plt.show() 

# now display all this with a confusion matrix 
from sklearn.metrics import confusion_matrix
import seaborn as sns
import matplotlib.pyplot as plt

# Predictions on the validation set
y_pred_val = mlp.predict(X_val)

# Predictions on the test set
y_pred_test = mlp.predict(X_test)

# Generate confusion matrix for validation set
conf_matrix_val = confusion_matrix(y_val, y_pred_val)

# Generate confusion matrix for test set
conf_matrix_test = confusion_matrix(y_test, y_pred_test)

# Set font size for both plots 
sns.set(font_scale=2)

# Plot confusion matrix for validation set
plt.figure(figsize=(8, 6))
sns.heatmap(conf_matrix_val, annot=True, fmt="d", cmap="Blues", 
            xticklabels=['Class 0', 'Class 1'], 
            yticklabels=['Class 0', 'Class 1'])
plt.title("Validation Set L1-regularization Features")
plt.xlabel("Predicted Label")
plt.ylabel("True Label")
plt.show()

# Plot confusion matrix for test set
plt.figure(figsize=(8, 6))
sns.heatmap(conf_matrix_test, annot=True, fmt="d", cmap="Blues", 
            xticklabels=['Class 0', 'Class 1'], 
            yticklabels=['Class 0', 'Class 1'])
plt.title("Test Set L1-regularization Features")
plt.xlabel("Predicted Label")
plt.ylabel("True Label")
plt.show() 


# In[ ]:


# multivariate features in MLP 

import pandas as pd
from sklearn.neural_network import MLPClassifier
from sklearn.metrics import classification_report
from imblearn.over_sampling import RandomOverSampler
from imblearn.under_sampling import RandomUnderSampler
import matplotlib.pyplot as plt

# Load our previously splitted datasets
X_train = pd.read_csv("training_data_multi8.csv")
y_train = pd.read_csv("training_labels_multi8.csv").values.ravel()  

X_val = pd.read_csv("validation_data_multi8.csv")
y_val = pd.read_csv("validation_labels_multi8.csv").values.ravel()

X_test = pd.read_csv("test_data_multi8.csv")
y_test = pd.read_csv("test_labels_multi8.csv").values.ravel()

# Define the desired sampling ratio. We can adjust the value of sampling ratio in order to control the degree of oversampling
sampling_ratio = 0.6

# Oversampling to account for low number of dependent variable
oversampler = RandomOverSampler(sampling_strategy=sampling_ratio, random_state=42)
X_train_resampled, y_train_resampled = oversampler.fit_resample(X_train, y_train)

# This establishes the MLP classifier
mlp = MLPClassifier(hidden_layer_sizes=(100,50,50), max_iter=1000, alpha=0.1, activation='relu',
                    solver='adam', learning_rate='constant', learning_rate_init=0.001, verbose=0, random_state=42)

# Training the MLP classifier with our split datasets
mlp.fit(X_train_resampled, y_train_resampled)

# Predictions on the validation set
y_pred_val = mlp.predict(X_val)


# display the learning curve of the training process
plt.plot(mlp.loss_curve_, color='dodgerblue')
plt.xlabel('Epoch')
plt.ylabel('Training loss')
plt.title('Learning Curve')
plt.show() 

# display results in confusion matrix 
from sklearn.metrics import confusion_matrix
import seaborn as sns
import matplotlib.pyplot as plt

# Predictions on the validation set
y_pred_val = mlp.predict(X_val)

# Predictions on the test set
y_pred_test = mlp.predict(X_test)

# Generate confusion matrix for validation set
conf_matrix_val = confusion_matrix(y_val, y_pred_val)

# Generate confusion matrix for test set
conf_matrix_test = confusion_matrix(y_test, y_pred_test)

# Set font size for both plots 
sns.set(font_scale=2)

# Plot confusion matrix for validation set
plt.figure(figsize=(8, 6))
sns.heatmap(conf_matrix_val, annot=True, fmt="d", cmap="Blues", 
            xticklabels=['Class 0', 'Class 1'], 
            yticklabels=['Class 0', 'Class 1'])
plt.title("Validation Set Multivariate Features")
plt.xlabel("Predicted Label")
plt.ylabel("True Label")
plt.show()

# Plot confusion matrix for test set
plt.figure(figsize=(8, 6))
sns.heatmap(conf_matrix_test, annot=True, fmt="d", cmap="Blues", 
            xticklabels=['Class 0', 'Class 1'], 
            yticklabels=['Class 0', 'Class 1'])
plt.title("Test Set Multivariate Features")
plt.xlabel("Predicted Label")
plt.ylabel("True Label")
plt.show() 


# In[ ]:


# clinical domain picked features in MLP 
import pandas as pd
from sklearn.neural_network import MLPClassifier
from sklearn.metrics import classification_report
from imblearn.over_sampling import RandomOverSampler
from imblearn.under_sampling import RandomUnderSampler
import matplotlib.pyplot as plt

# Load our previously splitted datasets
X_train = pd.read_csv("training_data_pick8.csv")
y_train = pd.read_csv("training_labels_pick8.csv").values.ravel()  

X_val = pd.read_csv("validation_data_pick8.csv")
y_val = pd.read_csv("validation_labels_pick8.csv").values.ravel()

X_test = pd.read_csv("test_data_pick8.csv")
y_test = pd.read_csv("test_labels_pick8.csv").values.ravel()

# Define the desired sampling ratio. We can adjust the value of sampling ratio in order to control the degree of oversampling
sampling_ratio = 0.6

# Oversampling to account for low number of dependent variable
oversampler = RandomOverSampler(sampling_strategy=sampling_ratio, random_state=42)
X_train_resampled, y_train_resampled = oversampler.fit_resample(X_train, y_train)

# This establishes the MLP classifier
mlp = MLPClassifier(hidden_layer_sizes=(100,50,50), max_iter=1000, alpha=0.1, activation='relu',
                    solver='adam', learning_rate='constant', learning_rate_init=0.001, verbose=0, random_state=42)

# Training the MLP classifier with our split datasets
mlp.fit(X_train_resampled, y_train_resampled)

# Predictions on the validation set
y_pred_val = mlp.predict(X_val)


# display the learning curve of the training process
plt.plot(mlp.loss_curve_, color='dodgerblue')
plt.xlabel('Epoch')
plt.ylabel('Training loss')
plt.title('Learning Curve')
plt.show() 


# display results in confusion matrix 
from sklearn.metrics import confusion_matrix
import seaborn as sns
import matplotlib.pyplot as plt

# Predictions on the validation set
y_pred_val = mlp.predict(X_val)

# Predictions on the test set
y_pred_test = mlp.predict(X_test)

# Generate confusion matrix for validation set
conf_matrix_val = confusion_matrix(y_val, y_pred_val)

# Generate confusion matrix for test set
conf_matrix_test = confusion_matrix(y_test, y_pred_test)

# Set font size for both plots 
sns.set(font_scale=2)

# Plot confusion matrix for validation set
plt.figure(figsize=(8, 6))
sns.heatmap(conf_matrix_val, annot=True, fmt="d", cmap="Blues", 
            xticklabels=['Class 0', 'Class 1'], 
            yticklabels=['Class 0', 'Class 1'])
plt.title("Validation Set Our Pick")
plt.xlabel("Predicted Label")
plt.ylabel("True Label")
plt.show()

# Plot confusion matrix for test set
plt.figure(figsize=(8, 6))
sns.heatmap(conf_matrix_test, annot=True, fmt="d", cmap="Blues", 
            xticklabels=['Class 0', 'Class 1'], 
            yticklabels=['Class 0', 'Class 1'])
plt.title("Test Set Domain-Informed features")
plt.xlabel("Predicted Label")
plt.ylabel("True Label")
plt.show() 


# In[ ]:


# random forest picked features in MLP 
import pandas as pd
from sklearn.neural_network import MLPClassifier
from sklearn.metrics import classification_report
from imblearn.over_sampling import RandomOverSampler
from imblearn.under_sampling import RandomUnderSampler
import matplotlib.pyplot as plt

# Load our previously splitted datasets
X_train = pd.read_csv("training_data_rf8.csv")
y_train = pd.read_csv("training_labels_rf8.csv").values.ravel()  

X_val = pd.read_csv("validation_data_rf8.csv")
y_val = pd.read_csv("validation_labels_rf8.csv").values.ravel()

X_test = pd.read_csv("test_data_rf8.csv")
y_test = pd.read_csv("test_labels_rf8.csv").values.ravel()

# Define the desired sampling ratio. We can adjust the value of sampling ratio in order to control the degree of oversampling
sampling_ratio = 0.6

# Oversampling to account for low number of dependent variable
oversampler = RandomOverSampler(sampling_strategy=sampling_ratio, random_state=42)
X_train_resampled, y_train_resampled = oversampler.fit_resample(X_train, y_train)

# This establishes the MLP classifier
mlp = MLPClassifier(hidden_layer_sizes=(100,50,50), max_iter=1000, alpha=0.1, activation='relu',
                    solver='adam', learning_rate='constant', learning_rate_init=0.001, verbose=0, random_state=42)

# Training the MLP classifier with our split datasets
mlp.fit(X_train_resampled, y_train_resampled)

# Predictions on the validation set
y_pred_val = mlp.predict(X_val)


# display the learning curve of the training process
plt.plot(mlp.loss_curve_, color='dodgerblue')
plt.xlabel('Epoch')
plt.ylabel('Training loss')
plt.title('Learning Curve')
plt.show() 

# display results in confusion matrix 
from sklearn.metrics import confusion_matrix
import seaborn as sns
import matplotlib.pyplot as plt

# Predictions on the validation set
y_pred_val = mlp.predict(X_val)

# Predictions on the test set
y_pred_test = mlp.predict(X_test)

# Generate confusion matrix for validation set
conf_matrix_val = confusion_matrix(y_val, y_pred_val)

# Generate confusion matrix for test set
conf_matrix_test = confusion_matrix(y_test, y_pred_test)

# Set font size for both plots 
sns.set(font_scale=2)

# Plot confusion matrix for validation set
plt.figure(figsize=(8, 6))
sns.heatmap(conf_matrix_val, annot=True, fmt="d", cmap="Blues", 
            xticklabels=['Class 0', 'Class 1'], 
            yticklabels=['Class 0', 'Class 1'])
plt.title("Validation Set Random Forest Features")
plt.xlabel("Predicted Label")
plt.ylabel("True Label")
plt.show()

# Plot confusion matrix for test set
plt.figure(figsize=(8, 6))
sns.heatmap(conf_matrix_test, annot=True, fmt="d", cmap="Blues", 
            xticklabels=['Class 0', 'Class 1'], 
            yticklabels=['Class 0', 'Class 1'])
plt.title("Test Set Random Forest Features")
plt.xlabel("Predicted Label")
plt.ylabel("True Label")
plt.show()


# In[ ]:


# Here will try to develop a prediction model using k_nearestNeighbor method. Again, we will do this with four different feature sets and therefore develop four distinct predictors.  

# Starting with the lasso picked feature set 

# Import needed libraries
import pandas as pd
import numpy as np
import matplotlib.pyplot as plt
from sklearn.neighbors import KNeighborsClassifier
from sklearn.metrics import accuracy_score, classification_report, confusion_matrix
import seaborn as sns

# Load my data 
X_train = pd.read_csv("training_data_lasso8.csv")
y_train = pd.read_csv("training_labels_lasso8.csv").values.ravel()  

X_val = pd.read_csv("validation_data_lasso8.csv")
y_val = pd.read_csv("validation_labels_lasso8.csv").values.ravel()

X_test = pd.read_csv("test_data_lasso8.csv")
y_test = pd.read_csv("test_labels_lasso8.csv").values.ravel()

# We initialize the model
# Let us start with k=5, and tune later if needed
k = 5
knn = KNeighborsClassifier(n_neighbors=k)

# Training the model with the training data
knn.fit(X_train, y_train)

# Validating with validation set
y_val_pred = knn.predict(X_val)

# Calculate accuracy 
val_accuracy = accuracy_score(y_val, y_val_pred)
print(f'First Validation Accuracy with k={k}: {val_accuracy:.2f}')

# Printing classification report and confusion matrix of first validation
print("First Validation Classification Report:")
print(classification_report(y_val, y_val_pred))

# Set font size for both plots 
sns.set(font_scale=2)

# Confusion matrix
conf_matrix = confusion_matrix(y_val, y_val_pred) 
plt.figure(figsize=(8, 6))
sns.heatmap(conf_matrix, annot=True, fmt="d", cmap="Blues")
plt.title('First Validation Confusion Matrix')
plt.xlabel('Predicted')
plt.ylabel('Actual')
plt.show()

from imblearn.over_sampling import SMOTE

# Apply SMOTE to balance the dataset
smote = SMOTE(sampling_strategy='auto', random_state=42)
X_train_resampled, y_train_resampled = smote.fit_resample(X_train, y_train)

# Train the nearest neighbor model with resampled data
knn.fit(X_train_resampled, y_train_resampled)
y_val_pred = knn.predict(X_val)

# Checking our new validation accuracy and performance
print(f'Validation Accuracy after SMOTE: {accuracy_score(y_val, y_val_pred):.2f}')
print("Classification Report after SMOTE:")
print(classification_report(y_val, y_val_pred))

# Evaluate the model on the test set
y_test_pred = knn.predict(X_test)

# Calculate test accuracy
test_accuracy = accuracy_score(y_test, y_test_pred)
print(f'Test Accuracy with k={k}: {test_accuracy:.2f}')

# Tune our hyperparameter k (number of neighbors)
k_values = list(range(1, 21))
val_accuracies = []

for k in k_values:
    knn = KNeighborsClassifier(n_neighbors=k)
    knn.fit(X_train, y_train)
    y_val_pred = knn.predict(X_val)
    val_accuracies.append(accuracy_score(y_val, y_val_pred))

# Print validation accuracy for different k values
plt.plot(k_values, val_accuracies, marker='o')
plt.title('Validation Accuracy vs. k (number of neighbors)')
plt.xlabel('k')
plt.ylabel('Validation Accuracy')
plt.xticks(k_values)
plt.grid()
plt.show()

# Choose the best k based on validation performance and retrain the model if needed
best_k = k_values[np.argmax(val_accuracies)]
print(f"Best k based on validation data: {best_k}")

# Re-train the model using the best k
knn = KNeighborsClassifier(n_neighbors=best_k)
knn.fit(X_train, y_train)

# Evaluate again on the test set with the best k
y_test_pred_best_k = knn.predict(X_test)
best_test_accuracy = accuracy_score(y_test, y_test_pred_best_k)
print(f'Test Accuracy with best k={best_k}: {best_test_accuracy:.2f}') 

conf_matrix = confusion_matrix(y_test, y_test_pred) 
plt.figure(figsize=(8, 6))
sns.heatmap(conf_matrix, annot=True, fmt="d", cmap="Blues")
plt.title('Test Set L1-regularization Features')
plt.xlabel('Predicted')
plt.ylabel('Actual')
plt.show() 

# Now on to a set with the multivariate feature list 
# Import needed libraries
import pandas as pd
import numpy as np
import matplotlib.pyplot as plt
from sklearn.neighbors import KNeighborsClassifier
from sklearn.metrics import accuracy_score, classification_report, confusion_matrix
import seaborn as sns

# Load my data 
X_train = pd.read_csv("training_data_multi8.csv")
y_train = pd.read_csv("training_labels_multi8.csv").values.ravel()  

X_val = pd.read_csv("validation_data_multi8.csv")
y_val = pd.read_csv("validation_labels_multi8.csv").values.ravel()

X_test = pd.read_csv("test_data_multi8.csv")
y_test = pd.read_csv("test_labels_multi8.csv").values.ravel()

# We initialize the model
# Let us start with k=5, and tune later if needed
k = 5
knn = KNeighborsClassifier(n_neighbors=k)

# Training the model with the training data
knn.fit(X_train, y_train)

# Validating with validation set
y_val_pred = knn.predict(X_val)

# Calculate accuracy 
val_accuracy = accuracy_score(y_val, y_val_pred)
print(f'First Validation Accuracy with k={k}: {val_accuracy:.2f}')

# Printing classification report and confusion matrix of first validation
print("First Validation Classification Report:")
print(classification_report(y_val, y_val_pred))

# Set font size for both plots 
sns.set(font_scale=2)

# Confusion matrix
conf_matrix = confusion_matrix(y_val, y_val_pred) 
plt.figure(figsize=(8, 6))
sns.heatmap(conf_matrix, annot=True, fmt="d", cmap="Blues")
plt.title('First Validation Confusion Matrix')
plt.xlabel('Predicted')
plt.ylabel('Actual')
plt.show()

from imblearn.over_sampling import SMOTE

# Apply SMOTE to balance the dataset
smote = SMOTE(sampling_strategy='auto', random_state=42)
X_train_resampled, y_train_resampled = smote.fit_resample(X_train, y_train)

# Train the nearest neighbor model with resampled data
knn.fit(X_train_resampled, y_train_resampled)
y_val_pred = knn.predict(X_val)

# Checking our new validation accuracy and performance
print(f'Validation Accuracy after SMOTE: {accuracy_score(y_val, y_val_pred):.2f}')
print("Classification Report after SMOTE:")
print(classification_report(y_val, y_val_pred))

# Evaluate the model on the test set
y_test_pred = knn.predict(X_test)

# Calculate test accuracy
test_accuracy = accuracy_score(y_test, y_test_pred)
print(f'Test Accuracy with k={k}: {test_accuracy:.2f}')

# Tune our hyperparameter k (number of neighbors)
k_values = list(range(1, 21))
val_accuracies = []

for k in k_values:
    knn = KNeighborsClassifier(n_neighbors=k)
    knn.fit(X_train, y_train)
    y_val_pred = knn.predict(X_val)
    val_accuracies.append(accuracy_score(y_val, y_val_pred))

# Print validation accuracy for different k values
plt.plot(k_values, val_accuracies, marker='o')
plt.title('Validation Accuracy vs. k (number of neighbors)')
plt.xlabel('k')
plt.ylabel('Validation Accuracy')
plt.xticks(k_values)
plt.grid()
plt.show()

# Choose the best k based on validation performance and retrain the model if needed
best_k = k_values[np.argmax(val_accuracies)]
print(f"Best k based on validation data: {best_k}")

# Re-train the model using the best k
knn = KNeighborsClassifier(n_neighbors=best_k)
knn.fit(X_train, y_train)

# Evaluate again on the test set with the best k
y_test_pred_best_k = knn.predict(X_test)
best_test_accuracy = accuracy_score(y_test, y_test_pred_best_k)
print(f'Test Accuracy with best k={best_k}: {best_test_accuracy:.2f}') 

conf_matrix = confusion_matrix(y_test, y_test_pred) 
plt.figure(figsize=(8, 6))
sns.heatmap(conf_matrix, annot=True, fmt="d", cmap="Blues")
plt.title('Test Set Multivariate Features')
plt.xlabel('Predicted')
plt.ylabel('Actual')
plt.show() 

# Now testing a set with the domain picked features 
# Import needed libraries
import pandas as pd
import numpy as np
import matplotlib.pyplot as plt
from sklearn.neighbors import KNeighborsClassifier
from sklearn.metrics import accuracy_score, classification_report, confusion_matrix
import seaborn as sns

# Load my data 
X_train = pd.read_csv("training_data_pick8.csv")
y_train = pd.read_csv("training_labels_pick8.csv").values.ravel()  

X_val = pd.read_csv("validation_data_pick8.csv")
y_val = pd.read_csv("validation_labels_pick8.csv").values.ravel()

X_test = pd.read_csv("test_data_pick8.csv")
y_test = pd.read_csv("test_labels_pick8.csv").values.ravel()

# We initialize the model
# Let us start with k=5, and tune later if needed
k = 5
knn = KNeighborsClassifier(n_neighbors=k)

# Training the model with the training data
knn.fit(X_train, y_train)

# Validating with validation set
y_val_pred = knn.predict(X_val)

# Calculate accuracy 
val_accuracy = accuracy_score(y_val, y_val_pred)
print(f'First Validation Accuracy with k={k}: {val_accuracy:.2f}')

# Printing classification report and confusion matrix of first validation
print("First Validation Classification Report:")
print(classification_report(y_val, y_val_pred))

# Set font size for both plots 
sns.set(font_scale=2)

# Confusion matrix
conf_matrix = confusion_matrix(y_val, y_val_pred) 
plt.figure(figsize=(8, 6))
sns.heatmap(conf_matrix, annot=True, fmt="d", cmap="Blues")
plt.title('First Validation Confusion Matrix')
plt.xlabel('Predicted')
plt.ylabel('Actual')
plt.show()

from imblearn.over_sampling import SMOTE

# Apply SMOTE to balance the dataset
smote = SMOTE(sampling_strategy='auto', random_state=42)
X_train_resampled, y_train_resampled = smote.fit_resample(X_train, y_train)

# Train the nearest neighbor model with resampled data
knn.fit(X_train_resampled, y_train_resampled)
y_val_pred = knn.predict(X_val)

# Checking our new validation accuracy and performance
print(f'Validation Accuracy after SMOTE: {accuracy_score(y_val, y_val_pred):.2f}')
print("Classification Report after SMOTE:")
print(classification_report(y_val, y_val_pred))

# Evaluate the model on the test set
y_test_pred = knn.predict(X_test)

# Calculate test accuracy
test_accuracy = accuracy_score(y_test, y_test_pred)
print(f'Test Accuracy with k={k}: {test_accuracy:.2f}')

# Tune our hyperparameter k (number of neighbors)
k_values = list(range(1, 21))
val_accuracies = []

for k in k_values:
    knn = KNeighborsClassifier(n_neighbors=k)
    knn.fit(X_train, y_train)
    y_val_pred = knn.predict(X_val)
    val_accuracies.append(accuracy_score(y_val, y_val_pred))

# Print validation accuracy for different k values
plt.plot(k_values, val_accuracies, marker='o')
plt.title('Validation Accuracy vs. k (number of neighbors)')
plt.xlabel('k')
plt.ylabel('Validation Accuracy')
plt.xticks(k_values)
plt.grid()
plt.show()

# Choose the best k based on validation performance and retrain the model if needed
best_k = k_values[np.argmax(val_accuracies)]
print(f"Best k based on validation data: {best_k}")

# Re-train the model using the best k
knn = KNeighborsClassifier(n_neighbors=best_k)
knn.fit(X_train, y_train)

# Evaluate again on the test set with the best k
y_test_pred_best_k = knn.predict(X_test)
best_test_accuracy = accuracy_score(y_test, y_test_pred_best_k)
print(f'Test Accuracy with best k={best_k}: {best_test_accuracy:.2f}') 

conf_matrix = confusion_matrix(y_test, y_test_pred) 
plt.figure(figsize=(8, 6))
sns.heatmap(conf_matrix, annot=True, fmt="d", cmap="Blues")
plt.title('Test Set Domain-Informed Features')
plt.xlabel('Predicted')
plt.ylabel('Actual')
plt.show() 

# Now testing a set set of features we chose with random forest method 
# Import needed libraries
import pandas as pd
import numpy as np
import matplotlib.pyplot as plt
from sklearn.neighbors import KNeighborsClassifier
from sklearn.metrics import accuracy_score, classification_report, confusion_matrix
import seaborn as sns

# Load my data 
X_train = pd.read_csv("training_data_rf8.csv")
y_train = pd.read_csv("training_labels_rf8.csv").values.ravel()  

X_val = pd.read_csv("validation_data_rf8.csv")
y_val = pd.read_csv("validation_labels_rf8.csv").values.ravel()

X_test = pd.read_csv("test_data_rf8.csv")
y_test = pd.read_csv("test_labels_rf8.csv").values.ravel()

# We initialize the model
# Let us start with k=5, and tune later if needed
k = 5
knn = KNeighborsClassifier(n_neighbors=k)

# Training the model with the training data
knn.fit(X_train, y_train)

# Validating with validation set
y_val_pred = knn.predict(X_val)

# Calculate accuracy 
val_accuracy = accuracy_score(y_val, y_val_pred)
print(f'First Validation Accuracy with k={k}: {val_accuracy:.2f}')

# Printing classification report and confusion matrix of first validation
print("First Validation Classification Report:")
print(classification_report(y_val, y_val_pred))

# Set font size for both plots 
sns.set(font_scale=2)

# Confusion matrix
conf_matrix = confusion_matrix(y_val, y_val_pred) 
plt.figure(figsize=(8, 6))
sns.heatmap(conf_matrix, annot=True, fmt="d", cmap="Blues")
plt.title('First Validation Confusion Matrix')
plt.xlabel('Predicted')
plt.ylabel('Actual')
plt.show()

from imblearn.over_sampling import SMOTE

# Apply SMOTE to balance the dataset
smote = SMOTE(sampling_strategy='auto', random_state=42)
X_train_resampled, y_train_resampled = smote.fit_resample(X_train, y_train)

# Train the nearest neighbor model with resampled data
knn.fit(X_train_resampled, y_train_resampled)
y_val_pred = knn.predict(X_val)

# Checking our new validation accuracy and performance
print(f'Validation Accuracy after SMOTE: {accuracy_score(y_val, y_val_pred):.2f}')
print("Classification Report after SMOTE:")
print(classification_report(y_val, y_val_pred))

# Evaluate the model on the test set
y_test_pred = knn.predict(X_test)

# Calculate test accuracy
test_accuracy = accuracy_score(y_test, y_test_pred)
print(f'Test Accuracy with k={k}: {test_accuracy:.2f}')

# Tune our hyperparameter k (number of neighbors)
k_values = list(range(1, 21))
val_accuracies = []

for k in k_values:
    knn = KNeighborsClassifier(n_neighbors=k)
    knn.fit(X_train, y_train)
    y_val_pred = knn.predict(X_val)
    val_accuracies.append(accuracy_score(y_val, y_val_pred))

# Print validation accuracy for different k values
plt.plot(k_values, val_accuracies, marker='o')
plt.title('Validation Accuracy vs. k (number of neighbors)')
plt.xlabel('k')
plt.ylabel('Validation Accuracy')
plt.xticks(k_values)
plt.grid()
plt.show()

# Choose the best k based on validation performance and retrain the model if needed
best_k = k_values[np.argmax(val_accuracies)]
print(f"Best k based on validation data: {best_k}")

# Re-train the model using the best k
knn = KNeighborsClassifier(n_neighbors=best_k)
knn.fit(X_train, y_train)

# Evaluate again on the test set with the best k
y_test_pred_best_k = knn.predict(X_test)
best_test_accuracy = accuracy_score(y_test, y_test_pred_best_k)
print(f'Test Accuracy with best k={best_k}: {best_test_accuracy:.2f}') 

conf_matrix = confusion_matrix(y_test, y_test_pred) 
plt.figure(figsize=(8, 6))
sns.heatmap(conf_matrix, annot=True, fmt="d", cmap="Blues")
plt.title('Test Set Random Forest Features')
plt.xlabel('Predicted')
plt.ylabel('Actual')
plt.show() 


# In[ ]:


# This snippet will build a classifier using Naive Bayes 
# First we will use a feature set list that was picked with the lasso method 

# Import libraries
import numpy as np
import pandas as pd
from sklearn.naive_bayes import GaussianNB
from sklearn.metrics import accuracy_score, confusion_matrix, classification_report 
import matplotlib.pyplot as plt
import seaborn as sns

# Loading our datasets
X_train = pd.read_csv("training_data_lasso8.csv")
y_train = pd.read_csv("training_labels_lasso8.csv").values.ravel()  

X_val = pd.read_csv("validation_data_lasso8.csv")
y_val = pd.read_csv("validation_labels_lasso8.csv").values.ravel()

X_test = pd.read_csv("test_data_lasso8.csv")
y_test = pd.read_csv("test_labels_lasso8.csv").values.ravel()

# This creates the Naive Bayes model
model = GaussianNB()

# fitting the model on the training data
model.fit(X_train, y_train)

# Set font size for both plots 
sns.set(font_scale=2)

# Testing validation set on model
y_val_pred = model.predict(X_val)
val_accuracy = accuracy_score(y_val, y_val_pred)
val_confusion_matrix = confusion_matrix(y_val, y_val_pred)
val_classification_report = classification_report(y_val, y_val_pred)

print("Validation Accuracy:", val_accuracy)
print("Validation Confusion Matrix:\n", val_confusion_matrix)
print("Validation Classification Report:\n", val_classification_report) 
print("Confusion Matrix:")
conf_matrix = confusion_matrix(y_val, y_val_pred)
sns.heatmap(conf_matrix, annot=True, fmt='d', cmap='Blues')
plt.xlabel('Predicted')
plt.ylabel('True')
plt.show()

# Make predictions on the test set
y_test_pred = model.predict(X_test)

test_accuracy = accuracy_score(y_test, y_test_pred)
test_confusion_matrix = confusion_matrix(y_test, y_test_pred)
test_classification_report = classification_report(y_test, y_test_pred)

print("Test Accuracy:", test_accuracy)
print("Test Confusion Matrix:\n", test_confusion_matrix)
print("Test Classification Report:\n", test_classification_report) 
print("Test set LASSO Features")
conf_matrix_test = confusion_matrix(y_test, y_test_pred) 
plt.figure(figsize=(8, 6))
sns.heatmap(conf_matrix_test, annot=True, fmt='d', cmap='Blues')
plt.xlabel('Predicted Label')
plt.ylabel('True Label')
plt.title("Test Set L1-regularization Features")
plt.show() 

#Now we will use a feature list picked using multivariate analysis 
# Import libraries
import numpy as np
import pandas as pd
from sklearn.naive_bayes import GaussianNB
from sklearn.metrics import accuracy_score, confusion_matrix, classification_report 
import matplotlib.pyplot as plt
import seaborn as sns

# Loading our datasets
X_train = pd.read_csv("training_data_multi8.csv")
y_train = pd.read_csv("training_labels_multi8.csv").values.ravel()  

X_val = pd.read_csv("validation_data_multi8.csv")
y_val = pd.read_csv("validation_labels_multi8.csv").values.ravel()

X_test = pd.read_csv("test_data_multi8.csv")
y_test = pd.read_csv("test_labels_multi8.csv").values.ravel()

# This creates the Naive Bayes model
model = GaussianNB()

# fitting the model on the training data
model.fit(X_train, y_train)

# Set font size for both plots 
sns.set(font_scale=2)

# Testing validation set on model
y_val_pred = model.predict(X_val)
val_accuracy = accuracy_score(y_val, y_val_pred)
val_confusion_matrix = confusion_matrix(y_val, y_val_pred)
val_classification_report = classification_report(y_val, y_val_pred)

print("Validation Accuracy:", val_accuracy)
print("Validation Confusion Matrix:\n", val_confusion_matrix)
print("Validation Classification Report:\n", val_classification_report) 
print("Confusion Matrix:")
conf_matrix = confusion_matrix(y_val, y_val_pred)
sns.heatmap(conf_matrix, annot=True, fmt='d', cmap='Blues')
plt.xlabel('Predicted')
plt.ylabel('True')
plt.show()

# Make predictions on the test set
y_test_pred = model.predict(X_test)

test_accuracy = accuracy_score(y_test, y_test_pred)
test_confusion_matrix = confusion_matrix(y_test, y_test_pred)
test_classification_report = classification_report(y_test, y_test_pred)

print("Test Accuracy:", test_accuracy)
print("Test Confusion Matrix:\n", test_confusion_matrix)
print("Test Classification Report:\n", test_classification_report) 
print("Test set Multivariate Features")
conf_matrix_test = confusion_matrix(y_test, y_test_pred) 
plt.figure(figsize=(8, 6))
sns.heatmap(conf_matrix_test, annot=True, fmt='d', cmap='Blues')
plt.xlabel('Predicted Label')
plt.ylabel('True Label')
plt.title("Test Set Multivariate Features")
plt.show()

# Now below with a feature set picked by domain knowledge 
# Import libraries
import numpy as np
import pandas as pd
from sklearn.naive_bayes import GaussianNB
from sklearn.metrics import accuracy_score, confusion_matrix, classification_report 
import matplotlib.pyplot as plt
import seaborn as sns

# Loading our datasets
X_train = pd.read_csv("training_data_pick8.csv")
y_train = pd.read_csv("training_labels_pick8.csv").values.ravel()  

X_val = pd.read_csv("validation_data_pick8.csv")
y_val = pd.read_csv("validation_labels_pick8.csv").values.ravel()

X_test = pd.read_csv("test_data_pick8.csv")
y_test = pd.read_csv("test_labels_pick8.csv").values.ravel()

# This creates the Naive Bayes model
model = GaussianNB()

# fitting the model on the training data
model.fit(X_train, y_train)

# Set font size for both plots 
sns.set(font_scale=2)

# Testing validation set on model
y_val_pred = model.predict(X_val)
val_accuracy = accuracy_score(y_val, y_val_pred)
val_confusion_matrix = confusion_matrix(y_val, y_val_pred)
val_classification_report = classification_report(y_val, y_val_pred)

print("Validation Accuracy:", val_accuracy)
print("Validation Confusion Matrix:\n", val_confusion_matrix)
print("Validation Classification Report:\n", val_classification_report) 
print("Confusion Matrix:")
conf_matrix = confusion_matrix(y_val, y_val_pred)
sns.heatmap(conf_matrix, annot=True, fmt='d', cmap='Blues')
plt.xlabel('Predicted')
plt.ylabel('True')
plt.show()

# Make predictions on the test set
y_test_pred = model.predict(X_test)

test_accuracy = accuracy_score(y_test, y_test_pred)
test_confusion_matrix = confusion_matrix(y_test, y_test_pred)
test_classification_report = classification_report(y_test, y_test_pred)

print("Test Accuracy:", test_accuracy)
print("Test Confusion Matrix:\n", test_confusion_matrix)
print("Test Classification Report:\n", test_classification_report) 
print("Test set Domain-Informed Features")
conf_matrix_test = confusion_matrix(y_test, y_test_pred) 
plt.figure(figsize=(8, 6))
sns.heatmap(conf_matrix_test, annot=True, fmt='d', cmap='Blues')
plt.xlabel('Predicted Label')
plt.ylabel('True Label')
plt.title("Test Set Domain-Informed Features")
plt.show() 

# Below using a a different set of 8 features picked by Random Forest 
# Import the necessary libraries
import numpy as np
import pandas as pd
from sklearn.naive_bayes import GaussianNB
from sklearn.metrics import accuracy_score, confusion_matrix, classification_report 
import matplotlib.pyplot as plt
import seaborn as sns

# Loading our datasets
X_train = pd.read_csv("training_data_rf8.csv")
y_train = pd.read_csv("training_labels_rf8.csv").values.ravel()  

X_val = pd.read_csv("validation_data_rf8.csv")
y_val = pd.read_csv("validation_labels_rf8.csv").values.ravel()

X_test = pd.read_csv("test_data_rf8.csv")
y_test = pd.read_csv("test_labels_rf8.csv").values.ravel()

# This creates the Naive Bayes model
model = GaussianNB()

# fitting the model on the training data
model.fit(X_train, y_train)

# Set font size for both plots 
sns.set(font_scale=2)

# Testing validation set on model. Depending on the outcome we then can make some adjustments to the model. 
y_val_pred = model.predict(X_val)
val_accuracy = accuracy_score(y_val, y_val_pred)
val_confusion_matrix = confusion_matrix(y_val, y_val_pred)
val_classification_report = classification_report(y_val, y_val_pred)

print("Validation Accuracy:", val_accuracy)
print("Validation Confusion Matrix:\n", val_confusion_matrix)
print("Validation Classification Report:\n", val_classification_report) 
print("Confusion Matrix:")
conf_matrix = confusion_matrix(y_val, y_val_pred)
sns.heatmap(conf_matrix, annot=True, fmt='d', cmap='Blues')
plt.xlabel('Predicted')
plt.ylabel('True')
plt.show()

# Make predictions on the test set and print results, including a confusion matrix.
y_test_pred = model.predict(X_test)

test_accuracy = accuracy_score(y_test, y_test_pred)
test_confusion_matrix = confusion_matrix(y_test, y_test_pred)
test_classification_report = classification_report(y_test, y_test_pred)

print("Test Accuracy:", test_accuracy)
print("Test Confusion Matrix:\n", test_confusion_matrix)
print("Test Classification Report:\n", test_classification_report) 
print("Test set Random Forest Features")
conf_matrix_test = confusion_matrix(y_test, y_test_pred) 
plt.figure(figsize=(8, 6))
sns.heatmap(conf_matrix_test, annot=True, fmt='d', cmap='Blues')
plt.xlabel('Predicted Label')
plt.ylabel('True Label')
plt.title("Test Set Random Forest Features")
plt.show()


# In[ ]:


# Now we create a Random Forest prediction model. Again we will use four different sets of features and therefore create four different models. To generate a even more powerful prediciton model we perform oversampling using SMOTE. 

# First model is created with the lasso picked features 
# Import necessary libraries
import numpy as np
import pandas as pd
from sklearn.ensemble import RandomForestClassifier
from sklearn.metrics import accuracy_score, classification_report, confusion_matrix
import matplotlib.pyplot as plt
import seaborn as sns
from imblearn.over_sampling import SMOTE
from imblearn.under_sampling import RandomUnderSampler
from imblearn.pipeline import Pipeline

# Oversample the minority class using SMOTE
oversample = SMOTE(random_state=42)
X_train_resampled, y_train_resampled = oversample.fit_resample(X_train, y_train)

# Initialize the Random Forest model with class weights
rf_model = RandomForestClassifier(random_state=42, class_weight='balanced')

# Train the model on the resampled training data
rf_model.fit(X_train_resampled, y_train_resampled)

# Predict on validation set
y_val_pred = rf_model.predict(X_val)

# Evaluate the model on the validation set
val_accuracy = accuracy_score(y_val, y_val_pred)
print(f"Validation Accuracy: {val_accuracy:.4f}")

# Print classification report and confusion matrix
print("Classification Report:")
print(classification_report(y_val, y_val_pred))

print("Confusion Matrix:")
conf_matrix = confusion_matrix(y_val, y_val_pred)
sns.heatmap(conf_matrix, annot=True, fmt='d', cmap='Blues')
plt.xlabel('Predicted')
plt.ylabel('True')
plt.show()

# Predict on test set
y_test_pred = rf_model.predict(X_test)

# Evaluate the model on the test set
test_accuracy = accuracy_score(y_test, y_test_pred)
print(f"Test Accuracy: {test_accuracy:.4f}")

# Print classification report and confusion matrix for test set
print("Classification Report (Test Set):")
print(classification_report(y_test, y_test_pred))

print("Confusion Matrix (Test Set):")
conf_matrix_test = confusion_matrix(y_test, y_test_pred) 
plt.figure(figsize=(8, 6))
sns.heatmap(conf_matrix_test, annot=True, fmt='d', cmap='Blues')
plt.xlabel('Predicted')
plt.ylabel('True')
plt.title("Test Set L1-regularization Features")
plt.show() 

# Now repeating all this with multivariate picked features 
# Import necessary libraries
import numpy as np
import pandas as pd
from sklearn.ensemble import RandomForestClassifier
from sklearn.metrics import accuracy_score, classification_report, confusion_matrix
import matplotlib.pyplot as plt
import seaborn as sns
from imblearn.over_sampling import SMOTE
from imblearn.under_sampling import RandomUnderSampler
from imblearn.pipeline import Pipeline

# Oversample the minority class using SMOTE
oversample = SMOTE(random_state=42)
X_train_resampled, y_train_resampled = oversample.fit_resample(X_train, y_train)

# Initialize the Random Forest model with class weights
rf_model = RandomForestClassifier(random_state=42, class_weight='balanced')

# Train the model on the resampled training data
rf_model.fit(X_train_resampled, y_train_resampled)

# Predict on validation set
y_val_pred = rf_model.predict(X_val)

# Evaluate the model on the validation set
val_accuracy = accuracy_score(y_val, y_val_pred)
print(f"Validation Accuracy: {val_accuracy:.4f}")

# Print classification report and confusion matrix
print("Classification Report:")
print(classification_report(y_val, y_val_pred))

print("Confusion Matrix:")
conf_matrix = confusion_matrix(y_val, y_val_pred)
sns.heatmap(conf_matrix, annot=True, fmt='d', cmap='Blues')
plt.xlabel('Predicted')
plt.ylabel('True')
plt.show()

# Predict on test set
y_test_pred = rf_model.predict(X_test)

# Evaluate the model on the test set
test_accuracy = accuracy_score(y_test, y_test_pred)
print(f"Test Accuracy: {test_accuracy:.4f}")

# Print classification report and confusion matrix for test set
print("Classification Report (Test Set):")
print(classification_report(y_test, y_test_pred))

print("Confusion Matrix (Test Set):")
conf_matrix_test = confusion_matrix(y_test, y_test_pred) 
plt.figure(figsize=(8, 6))
sns.heatmap(conf_matrix_test, annot=True, fmt='d', cmap='Blues')
plt.xlabel('Predicted')
plt.ylabel('True')
plt.title("Test Set Multivariate Features")
plt.show() 

# Now repeating this again but with different set of features. This time the hand picked domain knowledge feature list. 

# Import necessary libraries
import numpy as np
import pandas as pd
from sklearn.ensemble import RandomForestClassifier
from sklearn.metrics import accuracy_score, classification_report, confusion_matrix
import matplotlib.pyplot as plt
import seaborn as sns
from imblearn.over_sampling import SMOTE
from imblearn.under_sampling import RandomUnderSampler
from imblearn.pipeline import Pipeline

# Oversample the minority class using SMOTE
oversample = SMOTE(random_state=42)
X_train_resampled, y_train_resampled = oversample.fit_resample(X_train, y_train)

# Initialize the Random Forest model with class weights
rf_model = RandomForestClassifier(random_state=42, class_weight='balanced')

# Train the model on the resampled training data
rf_model.fit(X_train_resampled, y_train_resampled)

# Predict on validation set
y_val_pred = rf_model.predict(X_val)

# Evaluate the model on the validation set
val_accuracy = accuracy_score(y_val, y_val_pred)
print(f"Validation Accuracy: {val_accuracy:.4f}")

# Print classification report and confusion matrix
print("Classification Report:")
print(classification_report(y_val, y_val_pred))

print("Confusion Matrix:")
conf_matrix = confusion_matrix(y_val, y_val_pred)
sns.heatmap(conf_matrix, annot=True, fmt='d', cmap='Blues')
plt.xlabel('Predicted')
plt.ylabel('True')
plt.show()

# Predict on test set
y_test_pred = rf_model.predict(X_test)

# Evaluate the model on the test set
test_accuracy = accuracy_score(y_test, y_test_pred)
print(f"Test Accuracy: {test_accuracy:.4f}")

# Print classification report and confusion matrix for test set
print("Classification Report (Test Set):")
print(classification_report(y_test, y_test_pred))

print("Confusion Matrix (Test Set):")
conf_matrix_test = confusion_matrix(y_test, y_test_pred) 
plt.figure(figsize=(8, 6))
sns.heatmap(conf_matrix_test, annot=True, fmt='d', cmap='Blues')
plt.xlabel('Predicted')
plt.ylabel('True')
plt.title("Test Set Domain-Informed Features")
plt.show() 

# Now creating a a random forest classifier using a feature list created with random forest method 
# Import necessary libraries
import numpy as np
import pandas as pd
from sklearn.ensemble import RandomForestClassifier
from sklearn.metrics import accuracy_score, classification_report, confusion_matrix
import matplotlib.pyplot as plt
import seaborn as sns
from imblearn.over_sampling import SMOTE
from imblearn.under_sampling import RandomUnderSampler
from imblearn.pipeline import Pipeline

# Oversample the minority class using SMOTE
oversample = SMOTE(random_state=42)
X_train_resampled, y_train_resampled = oversample.fit_resample(X_train, y_train)

# Initialize the Random Forest model with class weights
rf_model = RandomForestClassifier(random_state=42, class_weight='balanced')

# Train the model on the resampled training data
rf_model.fit(X_train_resampled, y_train_resampled)

# Predict on validation set
y_val_pred = rf_model.predict(X_val)

# Evaluate the model on the validation set
val_accuracy = accuracy_score(y_val, y_val_pred)
print(f"Validation Accuracy: {val_accuracy:.4f}")

# Print classification report and confusion matrix
print("Classification Report:")
print(classification_report(y_val, y_val_pred))

print("Confusion Matrix:")
conf_matrix = confusion_matrix(y_val, y_val_pred)
sns.heatmap(conf_matrix, annot=True, fmt='d', cmap='Blues')
plt.xlabel('Predicted')
plt.ylabel('True')
plt.show()

# Predict on test set
y_test_pred = rf_model.predict(X_test)

# Evaluate the model on the test set
test_accuracy = accuracy_score(y_test, y_test_pred)
print(f"Test Accuracy: {test_accuracy:.4f}")

# Print classification report and confusion matrix for test set
print("Classification Report (Test Set):")
print(classification_report(y_test, y_test_pred))

print("Confusion Matrix (Test Set):")
conf_matrix_test = confusion_matrix(y_test, y_test_pred) 
plt.figure(figsize=(8, 6))
sns.heatmap(conf_matrix_test, annot=True, fmt='d', cmap='Blues')
plt.xlabel('Predicted')
plt.ylabel('True')
plt.title("Test Set Random Forest Features")
plt.show()
